# Supplementary material for: The role of ZAP and OAS3/RNAseL pathways in the attenuation of an RNA virus with elevated frequencies of CpG and UpA dinucleotides
Source: Nucleic Acids Res. 2019 Jul 5;47(15):8061–83. doi: 10.1093/nar/gkz581 (PMC6735852; doi:10.1093/nar/gkz581)
Supplement: gkz581_Supplemental_Files [file gkz581_supplemental_files.zip]

Archive with 2 entries (2 files):
- Supplement Data File raw and calculated data.xlsx
- Supplementary Data_revised_v2.pdf
