# Supplementary material for: The role of ZAP and OAS3/RNAseL pathways in the attenuation of an RNA virus with elevated frequencies of CpG and UpA dinucleotides
Source: Nucleic Acids Res. 2019 Jul 5;47(15):8061–83. doi: 10.1093/nar/gkz581 (PMC6735852; doi:10.1093/nar/gkz581)
Supplement: gkz581_Supplemental_Files [file gkz581_supplemental_files.zip › Supplement Data File raw and calculated data.xlsx]

## Sheet: Replicon data (Fig.3)
Calculation applied for each biological replicate
		A549 WT				A549 ZAP B8				A549 RNAseL E10
ratio Firefly/ renilla
	WT	33.7625	30.443	34.8788	31.098	22.9525	20.8138	18.0512	23.9001	33.1407	37.0948	33.7389	43.0368
	CpG H	1.95921	2.08113	2.37734	3.39917	13.036	13.3357	12.5006	9.34851	17.1493	14.4595	11.2755	12.1956
	UpA H	19.9111	17.5545	20.1113	22.5756	13.8413	12.7379	14.3546	18.2961	25.3957	28.958	28.1845	26.1548
	cu	39.0495	31.7286	38.145	37.2023	29.0304	18.6696	27.1689	30.3641	48.4331	47.011	46.5527	38.3606
	CDLR	21.0293	22.136	28.6196	27.6257	22.6734	19.6345	22.4913	23.3399	27.8682	29.1396	25.8897	29.062
normalisation to WT
	WT	1	1	1	1	1	1	1	1	1	1	1	1
	CpG H	0.0580292	0.0683617	0.0681601	0.109305	0.567957	0.640712	0.692509	0.391149	0.51747	0.389798	0.3342	0.283377
	UpA H	0.58974	0.576635	0.576604	0.725951	0.603042	0.611995	0.795217	0.765522	0.766298	0.780648	0.835372	0.60773
	cu	1.15659	1.04223	1.09364	1.19629	1.2648	0.89698	1.50511	1.27046	1.46144	1.26732	1.3798	0.891344
	CDLR	0.622859	0.727131	0.820543	0.888342	0.987844	0.943342	1.24598	0.976559	0.840905	0.785545	0.767356	0.675281
average of technical replicates
		1	0			1	0			1	0
		0.0648503	0.00590815			0.633726	0.062569			0.381211	0.100701
		0.580993	0.00757497			0.670085	0.10846			0.747512	0.0978252
		1.09749	0.0572774			1.2223	0.306283			1.24997	0.251983
		0.723511	0.0988918			1.05905	0.163401			0.767272	0.0688428
Integration of Biological replicates normalised to WT
	Controls							ZAP KO							RNAseL KO							OAS KO
	A549 WT							A549 B8							A549 E10							A549 OAS1 C9
		R1	R2	R3	average	SD			R1	R2	R3	average	SD			R1	R2	R3	average	SD			R1	R2	average	SD
	WT	1	1	1	1	0		WT	1	1	1	1	0		WT	1	1	1	1	0		WT	1	1	1	0
	CpG_R1	0.075964	0.0109879	0.119159	0.0687035	0.0544496		CpG_R1	0.573082	0.413207	0.685565	0.557285	0.136864		CpG_R1	0.381211	0.457223	0.560635	0.466356	0.0900597		CpG_R1	0.00457025	0.00561488	0.00509256	0.000738666
	UpA_R1	0.617232	0.64728	0.63592	0.633477	0.0151721		UpA_R1	0.693944	0.871663	0.715948	0.760518	0.096881		UpA_R1	0.747512	0.739537	0.77157	0.752873	0.016676		UpA_R1	0.520305	0.786463	0.653384	0.188202
	UpA_R2R1	0.237838	0.271627	0.235639	0.248368	0.0201728		UpA_R2R1	0.895455	0.765317	0.736797	0.79919	0.0845788		UpA_R2R1	0.642315	0.471811	0.523258	0.545795	0.0874574		UpA_R2R1	0.260136	0.271986	0.266061	0.00837929
	cu_R1	1.12219	0.551955	0.963476	0.879207	0.294309		cu_R1	1.23434	0.764554	0.981676	0.993522	0.235116		cu_R1	1.24997	0.908025	1.08123	1.07974	0.170979		cu_R1	0.759396	0.972575	0.865986	0.150741
	CDLR_R1	0.764719	0.881209	1.05214	0.899355	0.144566		CDLR_R1	1.03843	1.04295	0.939942	1.00711	0.058212		CDLR_R1	0.767272	0.903545	1.12669	0.932501	0.181449		CDLR_R1	1.01328	0.804751	0.909016	0.147452
	A549WT- pLenti							A549 B6							A549 F7							A549 OAS3 B1
		R1	R2	R3	average	SD			R1	R2	R3	average	SD			R1	R2	R3	average	SD			R1	R2	average	SD
	WT	1	1	1	1	0		WT	1	1	1	1	0		WT	1	1	1	1	0		WT	1	1	1	0
	CpG_R1	0.147652	0.209971	0.18848	0.182034	0.0316558		CpG_R1	0.642419	0.37781	0.780641	0.60029	0.204693		CpG_R1	0.364189	0.498615	0.535161	0.465988	0.0900342		CpG_R1	0.694862	0.760449	0.727655	0.0463773
	UpA_R1	0.497528	0.599328	0.545123	0.547326	0.0509357		UpA_R1	0.862603	0.682765	0.751843	0.765737	0.0907203		UpA_R1	0.976021	0.830539	0.794822	0.867127	0.0959808		UpA_R1	1.46434	1.46755	1.46595	0.00226471
	UpA_R2R1	0.21894	0.265664	0.230478	0.238361	0.024339		UpA_R2R1	0.658549	0.654872	0.607275	0.640232	0.028601		UpA_R2R1	1.0943	0.850602	1.12683	1.02391	0.150969		UpA_R2R1	0.773733	0.828491	0.760182	0.0759969
	cu_R1	0.959986	0.874188	0.860497	0.898224	0.0539245		cu_R1	1.00024	0.944659	0.976725	0.973874	0.027899		cu_R1	0.950223	1.01974	1.10763	1.02586	0.0788823		cu_R1	1.29174	1.31274	1.30224	0.0148486
	CDLR_R1	0.885147	0.98095	0.9069	0.924332	0.0502241		CDLR_R1	0.873759	1.15071	0.980909	1.00179	0.139651		CDLR_R1	0.919891	0.919077	0.985901	0.941623	0.038348		CDLR_R1	1.27019	1.46496	1.36758	0.137724
	RD WT							RD E4
		R1	R2	R3	average	SD			R1	R2	R3	average	SD
	WT	1	1	1	1	0		WT	1	1	1	1	0
	CpG_R1	0.144212	0.180006	0.148307	0.157508	0.0195911		CpG_R1	0.803202	0.900732	0.790314	0.831416	0.0603743
	UpA_R1	0.660603	0.86952	0.575902	0.702008	0.151125		UpA_R1	1.81856	2.12764	1.91727	1.95449	0.157866
	UpA_R2R1	0.118335	0.164955	0.143941	0.14241	0.0233479		UpA_R2R1	1.05774	0.867209	0.682417	0.869122	0.187668
	cu_R1	1.17112	1.3528	1.26631	1.26341	0.0908734		cu_R1	1.23676	1.49514	1.40695	1.37962	0.131342
	CDLR_R1	0.975266	1.03006	0.927553	0.977625	0.0512921		CDLR_R1	0.964589	0.978064	0.831458	0.924704	0.0810334

## Sheet: Reconstitution
	A549			E10			E10 + RNASEL			B8			B8 +ZAP
ratio Firefly / renilla
	R1	R2	R3	R1	R2	R3	R1	R2	R3	R1	R2	R3	R1	R2	R3
WT	8.68253	8.48274	8.85642	17.6881	17.3672	16.7158	1.33955	1.43059	1.02156	12.6645	13.0153	12.3263	1.19768	1.58899	1.43115
CpG H	0.797219	0.735312	0.664162	4.24803	4.19641	3.96116	0.140765	0.172291	0.191276	7.99272	8.42494	8.25475	0.298308	0.279215	0.281639
UpA H	5.63911	5.45311	6.21469	10.1369	10.4067	10.1817	0.788404	0.682494	0.678875	10.4753	10.4178	10.5837	0.567049	0.569874	0.490234
normalisation to WT
WT	1	1	1	1	1	1	1	1	1	1	1	1	1	1	1
CpG H	0.0918187	0.0866833	0.0749922	0.240163	0.241628	0.236972	0.105084	0.120433	0.18724	0.631111	0.647312	0.669687	0.249071	0.175719	0.196792
UpA H	0.649478	0.642847	0.701716	0.573093	0.599213	0.60911	0.58856	0.477071	0.664549	0.827141	0.800432	0.858629	0.473456	0.35864	0.342546
average and standard deviation
WT	1	0		1	0		1	0		1	0		1	0
CpG H	0.084498	0.00862347		0.239588	0.00238088		0.137586	0.0436814		0.64937	0.01937		0.207194	0.0377664
UpA H	0.66468	0.0322445		0.593805	0.0186072		0.576726	0.0942975		0.828734	0.0291312		0.391547	0.0713902

## Sheet: viral kinetics (Fig.1)
Control cell lines							ZAP KO cell lines							RNAseL and OAS KO cell lines
A549 WT							A549 B6								A549 Rnase L E10
virus\ hpi	12	24	36	48	72		virus\ hpi	12	24	36	48	72		virus\ hpi	12	24	36	48	72
WT	5000	454386	8.25867e+07	2.3359e+08	1.33352e+09		WT	1250	39622.3	5.73396e+07	2.3359e+08	7.49894e+08		WT	51580	157500	5620000	196500000	699000000
CpG-H, R2	2500	39622.3	321299	1.27912e+06	3.16228e+06		CpG-H, R2	3535.53	114137	1.44031e+07	4.05453e+07	3.16228e+08		CpG-H, R2	3570	6990	589000	5890000	31600000
CpG H R1+2	316	1250	1250	7071.07	7071.07		CpG H R1+2	1250	56034.4	114137	161414	133352		UpA-H, R1+2	259.6	10480	100000	3009000	65800000
UpA-H, R2	2500	19811.2	5.09225e+06	5.73396e+07	1.77828e+08		UpA-H, R2	1250	14142.1	1.01845e+07	1.16795e+08	5.62341e+08			A549 RNaseL F7
UpA-H, R1+2	316	9929.1	1.80894e+06	2.86698e+07	100000000		UpA-H, R1+2	316	28017.2	3.61789e+06	5.73396e+07	4.21697e+08		WT	3980	100000	5620000	178000000	463000000
cu	14142.1	3.60932e+06	1.16795e+08	1.65173e+08	2.37137e+09		cu	1250	642599	8.10905e+07	2.3359e+08	2.37137e+09		CpG-H, R2	1780	5620	100000	1780000	39800000
CDLR	9929.1	1.81324e+06	1.16795e+08	3.28783e+08	3.16228e+09		CDLR	1250	161414	8.25867e+07	3.28783e+08	1000000000		UpA-H, R1+2	100	398	17800	463000	31600000
							A549 B8								A549 OAS1 C9
							WT	1250	228273	4.05453e+07	1.65173e+08	1.33352e+08		WT	5000	36604	1.69901e+07	3.40646e+08	3.6604e+09
							CpG-H, R2	2500	228273	2.86698e+07	8.25867e+07	100000000		CpG-H, R2	791.069	4829.9	133072	1.52735e+06	7.339e+06
							CpG H R1+2	1250	3535.53	7071.07	7071.07	13335.2		UpA-H, R1+2	1581.14	18735.5	286363	4.03645e+06	3.78554e+08
							UpA-H, R2	2500	908772	8.25867e+07	1.65173e+08	1.77828e+08			A549 OAS3 B1
							UpA-H, R1+2	316	19811.2	1.44031e+07	4.05453e+07	5.62341e+07		WT	1581.14	36604	8.69626e+06	6.19057e+08	4.20323e+09
							cu	3162.28	228273	8.25867e+07	1.65173e+08	2.37137e+08		CpG-H, R2	1	5000	275000	3.83982e+06	7.10323e+07
							CDLR	1250	454386	5.73396e+07	1.65173e+08	1.77828e+08		UpA-H, R1+2	1	6169.5	70893.2	6.1695e+06	3.03861e+08
RD							RD E4
virus\ hpi	12	24	36				virus\ hpi	12	24	36
WT	1.58114e+06	1.07722e+08	1.07722e+08				WT	10772.2	1.58114e+07	3.40646e+07
CpG-H, R2	1581.14	1.07722e+06	1.58114e+06				CpG-H, R2	15811.4	3.40646e+06	1.07722e+07
CpG H R1+2	1581.14	10772.2	10772.2				CpG H R1+2	23207.9	50000	73390
UpA-H, R2	50000	1.07722e+07	5e+07				UpA-H, R2	7339	5e+06	7.339e+07
UpA-H, R1+2	1581.14	3.40646e+06	7.339e+06				UpA-H, R1+2	7339	7.339e+06	3.40646e+07
cu	733900	1.58114e+08	2.32079e+08				cu	23207.9	1.58114e+07	3.40646e+07
CDLR	733900	1.58114e+08	2.32079e+08				CDLR	15811.4	1.58114e+07	2.32079e+07

## Sheet: virus replicates (Fig.2)
Control cell lines											ZAP KO cell lines											RNAseL and OAS cell lines
A549 WT- 36 hpi											A549 ZAP B6- 36 hpi											A549 RNAseL E10- 36 hpi
virus	R1	R2	R3	av	SEM	Norm_average	sd	Atenutation	Att_SD		virus	R1	R2	R3	average	SEM	Norm_average	sd	Atenutation	Att_SD		virus	R1	R2	R3	average	SEM	Norm_average	sd	Atenutation	Att_SD
WT	8.25867e+07	1.32139e+08	1.09102e+08	1.07942e+08	1.43162e+07	1	0.132628	1	0.132628		WT	5.73396e+07	3.24362e+07	6.48724e+07	5.15494e+07	9.80088e+06	1	0.190126	1	0.190126		WT	4.64159e+07	2.15443e+07	4.64159e+07	3.81254e+07	8.29051e+06	1	0.0488632	1	0.0488632
CDLR	1.16795e+08	1.09102e+08	1.09102e+08	1.11666e+08	2.56442e+06	1.0345	0.0237573	0.966651	0.0221992		CDLR	8.25867e+07	9.17434e+07	1.32139e+08	1.02156e+08	1.52225e+07	1.98172	0.295299	0.504613	0.0751932		CpG-H, R2	2.15443e+06	2.15443e+06	1000000	1.76962e+06	384812	0.0464159	0.00226803	21.5443	1.05273
CpG-H, R2	321299	217171	365237	301236	43904.4	0.00279071	0.000406739	358.332	52.2259		CpG-H, R2	1.44031e+07	2.30449e+07	3.24362e+07	2.32947e+07	5.20722e+06	0.451891	0.101014	2.21292	0.494668		UpA-H, R1+2	146780	215443	146780	169668	22887.8	0.00445026	0.000134898	224.706	6.81138
UpA-H, R2	5.09225e+06	2.89431e+06	4.09317e+06	4.02658e+06	635365	0.037303	0.00588614	26.8075	4.23003		UpA-H, R2	1.01845e+07	1.37026e+07	2.74052e+07	1.70974e+07	5.25298e+06	0.33167	0.101902	3.01504	0.926336		A549 RNAseL F7- 36 hpi
UpA-H, R1+2	1.80894e+06	1.72915e+06	2.05632e+06	1.8648e+06	98488.3	0.0172759	0.000912415	57.8841	3.05711		UpA-H, R1+2	3.61789e+06	4.86763e+06	6.88387e+06	5.12313e+06	951423	0.0993828	0.0184565	10.0621	1.86865		WT	6.81292e+06	6.81292e+06	10000000	7.87528e+06	1.06236e+06	1	0.134898	1	0.134898
cu	1.16795e+08	1.09102e+08	1.32139e+08	1.19345e+08	6.77126e+06	1.10564	0.0627303	0.904455	0.0513158		cu	8.10905e+07	7.71467e+07	1.09102e+08	8.91131e+07	1.00591e+07	1.72869	0.195135	0.578472	0.0652979		CpG-H, R2	464159	1000000	464159	642773	178614	0.081619	0.0226803	12.252	3.4046
A549 WT pLenti- 36 hpi											A549 ZAP B8- 36 hpi											UpA-H, R1+2	100000	146780	100000	115593	15593.3	0.014678	0.00198003	68.1292	9.1905
WT	1.07722e+08	5e+07	1.58114e+08	1.05279e+08	3.12337e+07	1	0.296677	1	0.296677		WT	4.05453e+07	5.4551e+07	3.85734e+07	4.45565e+07	5.02954e+06	1	0.11288	1	0.11288		A549 OAS1 C9- 36 hpi
CDLR	1.07722e+08	1.58114e+08	3.40646e+08	2.02161e+08	7.07543e+07	1.92024	0.672068	0.520767	0.182264		CDLR	5.73396e+07	6.48724e+07	9.17434e+07	7.13185e+07	1.04414e+07	1.60063	0.234341	0.624754	0.0914674		WT	10000000	6.81292e+06	10000000	8.93764e+06	1.06236e+06	1	0.134898	1	0.134898
CpG-H, R2	107722	232079	158114	165972	36113.3	0.0015765	0.000343027	634.316	138.019		CpG-H, R2	2.86698e+07	3.85734e+07	2.74052e+07	3.15495e+07	3.53088e+06	0.708077	0.0792449	1.41228	0.158056		CpG-H, R2	1.4678e+06	4.64159e+06	2.15443e+06	2.75461e+06	964087	0.308203	0.122419	3.24461	1.28877
UpA-H, R2	1.07722e+07	1.07722e+07	1.58114e+07	1.24519e+07	1.67974e+06	0.118276	0.0159552	8.45481	1.14054		UpA-H, R2	8.25867e+07	4.58717e+07	5.4551e+07	6.10031e+07	1.10788e+07	1.36912	0.248646	0.730398	0.132648		UpA-H, R1+2	464159	1000000	464159	642773	178614	0.0719175	0.0226803	13.9048	4.3851
UpA-H, R1+2	1.07722e+06	1.07722e+06	1.58114e+06	1.24519e+06	167974	0.0118276	0.00159552	84.5481	11.4054		UpA-H, R1+2	1.44031e+07	1.62952e+07	2.30449e+07	1.79144e+07	2.62276e+06	0.40206	0.0588637	2.48719	0.364138		A549 OAS3 B1- 36 hpi
cu	1.58114e+08	2.32079e+08	1.58114e+08	1.82769e+08	2.46552e+07	1.73605	0.23419	0.576019	0.0777039		cu	8.25867e+07	7.71467e+07	1.09102e+08	8.96118e+07	9.8708e+06	2.01119	0.221534	0.497217	0.0547688		WT	6.81292e+06	1.4678e+07	1.4678e+07	1.20563e+07	2.62169e+06	1	0.217454	1	0.217454
RD WT- 24 hpi											RD E4- 24 hpi											CpG-H, R2	46415.9	31622.8	46415.9	41484.9	4931.04	0.00344093	0.000409001	290.619	34.5441
WT	1.07722e+08	1.58114e+08	1.58114e+08	1.41317e+08	1.67974e+07	1	0.118864	1	0.118864		WT	1.58114e+07	3.40646e+07	2.32079e+07	2.43613e+07	5.30071e+06	1	0.217587	1	0.217587		UpA-H, R1+2	100000	146780	316228	187669	65682.5	0.0155661	0.00544798	64.2423	22.4842
CDLR	1.58114e+08	7.339e+07	1.07722e+08	1.13075e+08	2.46037e+07	0.800156	0.174104	1.24976	0.271931		CDLR	1.58114e+07	2.32079e+07	2.32079e+07	2.07424e+07	2.46552e+06	0.851449	0.101206	1.17447	0.139601
CpG-H, R2	1.07722e+06	733900	733900	848339	114439	0.00600311	0.000809808	166.58	22.4713		CpG-H, R2	3.40646e+06	3.40646e+06	2.32079e+06	3.04457e+06	361889	0.124976	0.0148551	8.00156	0.951094
UpA-H, R2	1.07722e+07	7.339e+06	1.07722e+07	9.62778e+06	1.14439e+06	0.0681292	0.00809808	14.678	1.74468		UpA-H, R2	5e+06	7.339e+06	7.339e+06	6.55933e+06	779665	0.269252	0.0320042	3.71399	0.441458
UpA-H, R1+2	3.40646e+06	2.32079e+06	1.58114e+06	2.43613e+06	530071	0.0172388	0.00375095	58.0086	12.6219		UpA-H, R1+2	7.339e+06	7.339e+06	3.40646e+06	6.02815e+06	1.31085e+06	0.247448	0.0538085	4.04126	0.878788
cu	1.58114e+08	1.07722e+08	1.58114e+08	1.41317e+08	1.67974e+07	1	0.118864	1	0.118864		cu	1.58114e+07	3.40646e+07	2.32079e+07	2.43613e+07	5.30071e+06	1	0.217587	1	0.217587

## Sheet: FISH (Fig.7)
	A549	Image 1		Image 2						B8	Image 1		Image 2
		Total No of cells	Infected cells	Total No of cells	Infected cells						Total No of cells	Infected cells	Total No of cells	Infected cells
	WT	10	7	12	9					WT	10	8	13	10
	CpG-H	11	2	10	2					CpG-H	14	11	12	9
	CpG-H, R1+2	13	2	10	1					CpG-H, R1+2	10	7	12	9
	UpA-H	12	2	13	2					UpA-H	13	9	10	9
	UpA-H,R1+2	10	1	11	2					UpA-H,R1+2	10	8	12	8
	Total fluorescence intensity (per image)	Image 1		Image 2						Total fluorescence intensity (per image)	Image 1		Image 2
	WT	2561.21		2654						WT	3252.35		3321.36
	CpG-H	598.01		608.21						CpG-H	3054.35		2918.78
	CpG-H, R1+2	223.881		185.24						CpG-H, R1+2	3023.88		2785.32
	UpA-H	621.654		634.33						UpA-H	2821.65		2815.34
	UpA-H,R1+2	354.68		312.336						UpA-H,R1+2	2980.12		3032.54
	E10	Image 1		Image 2						OAS3	Image 1		Image 2
		Total No of cells	Infected cells	Total No of cells	Infected cells						Total No of cells	Infected cells	Total No of cells	Infected cells
	WT	10	6	11	9					WT	10	9	13	11
	CpG-H	10	3	11	3					CpG-H	13	12	12	9
	CpG-H, R1+2	11	2	12	3					CpG-H, R1+2	11	8	13	11
	UpA-H	9	2	12	4					UpA-H	12	9	11	10
	UpA-H,R1+2	13	2	10	3					UpA-H,R1+2	9	8	10	7
	Total fluorescence intensity (per image)	Image 1		Image 2						Total fluorescence intensity (per image)	Image 1		Image 2
	WT	2102.11		2456.74						WT	4231.78		4321.37
	CpG-H	641.36		666.321						CpG-H	3678.61		3985.36
	CpG-H, R1+2	601.39		613.45						CpG-H, R1+2	3541.33		3451.87
	UpA-H	881.36		898.321						UpA-H	3145.65		3369.77
	UpA-H,R1+2	774.339		765.332						UpA-H,R1+2	3654.57		3265.21
Cell line	Mutant	Infected	SD	Intensity	SD
A549	WT	0.725	0.0353553	2607.61	65.6124
A549	CpG-H	0.190909	0.0128565	603.11	7.21249
A549	CpG-H, R1+2	0.126923	0.038075	204.56	27.3233
A549	UpA-H	0.160256	0.00906547	627.992	8.96329
A549	UpA-H,R1+2	0.140909	0.0578542	333.508	29.9417
E10	WT	0.709091	0.154278	2279.43	250.765
E10	CpG-H	0.286364	0.0192847	653.841	17.6501
E10	CpG-H, R1+2	0.215909	0.0482118	607.42	8.52771
E10	UpA-H	0.277778	0.0785674	889.841	11.9932
E10	UpA-H,R1+2	0.226923	0.103346	769.836	6.36891
B8	WT	0.784615	0.0217571	3286.86	48.7981
B8	CpG-H	0.767857	0.0252538	2986.56	95.8653
B8	CpG-H, R1+2	0.725	0.0353553	2904.6	168.687
B8	UpA-H	0.796154	0.146861	2818.5	4.46467
B8	UpA-H,R1+2	0.733333	0.0942809	3006.33	37.0658
OAS3	WT	0.873077	0.038075	4276.57	63.3462
OAS3	CpG-H	0.836538	0.122384	3831.99	216.906
OAS3	CpG-H, R1+2	0.786713	0.0840616	3496.6	63.2585
OAS3	UpA-H	0.829545	0.112494	3257.71	158.477
OAS3	UpA-H,R1+2	0.794444	0.133565	3459.89	275.316
